# Supplementary material for: DPY30 acts as an ASH2L-specific stabilizer to stimulate the enzyme activity of MLL family methyltransferases on different substrates
Source: iScience. 2022 Aug 16;25(9):104948. doi: 10.1016/j.isci.2022.104948 (PMC9440282; doi:10.1016/j.isci.2022.104948)
Supplement: Data S1. The complete list of the crosslinked peptides identified in the M1WRA and M1WRAD samples, related to Figure 2 and Table S1 [file mmc2.xlsx]

## Sheet: M1WRAD
M1WARD+DSS	Peptide numbers	Score
ASH2L(101)-ASH2L(419)	3	0.00644381
ASH2L(109)-ASH2L(122)	7	1.08612e-05
ASH2L(109)-ASH2L(207)	6	0.00149411
ASH2L(109)-DPY30(35)	6	0.000408843
ASH2L(122)-ASH2L(135)	36	0.00659858
ASH2L(122)-RBBP5(174)	6	0.000977856
ASH2L(122)-RBBP5(244)	16	0.000278131
ASH2L(131)-ASH2L(419)	32	0.00118877
ASH2L(131)-ASH2L(434)	3	0.0147582
ASH2L(131)-DPY30(40)	3	0.010227
ASH2L(131)-RBBP5(244)	6	0.00319735
ASH2L(135)-ASH2L(299)	3	0.0115668
ASH2L(135)-DPY30(40)	6	0.000898038
ASH2L(135)-DPY30(45)	5	0.0185772
ASH2L(135)-DPY30(90)	4	0.00203265
ASH2L(135)-DPY30(92)	5	0.00391936
ASH2L(135)-MLL1(3873)	7	0.00272317
ASH2L(135)-RBBP5(174)	7	0.000160169
ASH2L(135)-RBBP5(179)	8	0.00229451
ASH2L(135)-RBBP5(244)	30	0.000622148
ASH2L(135)-RBBP5(281)	3	0.000697445
ASH2L(151)-ASH2L(419)	7	0.00194989
ASH2L(151)-DPY30(45)	3	0.004703
ASH2L(151)-RBBP5(174)	4	0.00013231
ASH2L(151)-RBBP5(244)	12	0.000133206
ASH2L(200)-ASH2L(207)	12	0.000832836
ASH2L(207)-ASH2L(244)	7	0.0031532
ASH2L(207)-ASH2L(421)	6	4.18825e-05
ASH2L(207)-DPY30(35)	15	0.000161698
ASH2L(207)-DPY30(40)	5	0.00602982
ASH2L(207)-DPY30(45)	10	1.69844e-05
ASH2L(207)-DPY30(90)	9	7.71753e-07
ASH2L(207)-DPY30(92)	6	0.00208779
ASH2L(207)-MLL1(192)	8	0.000263061
ASH2L(207)-RBBP5(244)	3	0.0105331
ASH2L(218)-ASH2L(419)	8	0.00446118
ASH2L(244)-ASH2L(311)	14	0.00946626
ASH2L(244)-MLL1(3924)	14	9.67552e-05
ASH2L(299)-ASH2L(311)	18	3.59056e-06
ASH2L(361)-ASH2L(437)	9	0.00333358
ASH2L(361)-ASH2L(440)	6	0.00743503
ASH2L(406)-ASH2L(440)	6	0.0015731
ASH2L(406)-DPY30(45)	5	0.000163481
ASH2L(419)-ASH2L(440)	6	0.00516701
ASH2L(419)-DPY30(40)	10	0.0167859
ASH2L(419)-RBBP5(174)	3	0.00150093
ASH2L(419)-RBBP5(505)	5	0.0129187
ASH2L(421)-ASH2L(434)	7	0.000100797
ASH2L(429)-ASH2L(437)	3	0.000402525
ASH2L(434)-ASH2L(440)	19	0.000408255
ASH2L(434)-DPY30(35)	13	5.57315e-05
ASH2L(434)-MLL1(3873)	7	0.00544705
ASH2L(440)-ASH2L(461)	4	0.00450582
ASH2L(440)-DPY30(35)	3	0.00246094
ASH2L(440)-DPY30(40)	12	8.08251e-06
ASH2L(461)-DPY30(35)	3	0.00142461
ASH2L(67)-ASH2L(101)	4	1.09739e-11
ASH2L(67)-ASH2L(151)	6	0.00694551
ASH2L(67)-ASH2L(207)	10	3.85745e-06
ASH2L(67)-ASH2L(299)	5	2.42396e-05
ASH2L(67)-ASH2L(413)	3	0.00151875
ASH2L(67)-DPY30(40)	4	0.000147817
ASH2L(67)-DPY30(90)	4	0.00106653
ASH2L(67)-DPY30(92)	4	1.44673e-06
ASH2L(67)-MLL1(3772)	3	0.00547561
ASH2L(67)-MLL1(3804)	3	0.00585516
ASH2L(67)-MLL1(3828)	10	3.74024e-10
ASH2L(67)-MLL1(3873)	7	4.77453e-07
ASH2L(67)-MLL1(3924)	3	0.00139295
ASH2L(67)-RBBP5(202)	3	0.00632217
ASH2L(67)-RBBP5(244)	27	9.55597e-09
ASH2L(67)-RBBP5(281)	3	5.38171e-06
ASH2L(72)-ASH2L(135)	18	0.000198974
ASH2L(72)-ASH2L(207)	3	5.40023e-05
ASH2L(94)-ASH2L(101)	5	7.40216e-05
ASH2L(94)-ASH2L(109)	5	0.000825001
ASH2L(94)-ASH2L(143)	11	0.00517138
ASH2L(94)-ASH2L(151)	21	0.000401878
ASH2L(99)-ASH2L(122)	15	0.000700252
ASH2L(99)-ASH2L(419)	8	0.00117916
DPY30(35)-DPY30(45)	21	1.0132e-05
DPY30(35)-DPY30(90)	8	7.51345e-07
DPY30(35)-DPY30(92)	15	0.000500546
DPY30(35)-RBBP5(244)	3	0.00569146
DPY30(40)-DPY30(45)	17	1.16418e-05
DPY30(40)-DPY30(90)	11	0.000110452
DPY30(40)-DPY30(92)	9	0.000105726
DPY30(40)-RBBP5(174)	4	0.000170233
DPY30(40)-RBBP5(244)	3	0.00786716
DPY30(45)-DPY30(45)	3	0.000634011
DPY30(45)-DPY30(90)	7	0.00323537
DPY30(45)-DPY30(92)	28	3.2011e-07
DPY30(45)-RBBP5(244)	5	0.000219094
DPY30(90)-DPY30(92)	11	1.03968e-05
MLL1(3772)-MLL1(3870)	7	0.005112
MLL1(3772)-MLL1(3873)	4	0.00126486
MLL1(3784)-MLL1(3828)	3	0.000899223
MLL1(3784)-MLL1(3873)	4	0.00231068
MLL1(3784)-RBBP5(505)	13	0.000247723
MLL1(3784)-WDR5(109)	6	0.00219055
MLL1(3804)-MLL1(3828)	6	0.00022161
MLL1(3828)-MLL1(3846)	16	3.77691e-06
MLL1(3828)-MLL1(3878)	3	0.00734036
MLL1(3828)-RBBP5(288)	6	0.000281091
MLL1(3870)-MLL1(3878)	24	1.94251e-08
MLL1(3870)-MLL1(3924)	7	0.00795751
MLL1(3873)-RBBP5(174)	4	6.35833e-09
MLL1(3873)-RBBP5(288)	5	0.000433463
RBBP5(112)-RBBP5(122)	8	1.85616e-06
RBBP5(122)-RBBP5(141)	20	0.000262263
RBBP5(122)-RBBP5(179)	32	1.63504e-09
RBBP5(129)-RBBP5(172)	48	1.69057e-09
RBBP5(172)-RBBP5(179)	4	0.00359443
RBBP5(172)-RBBP5(482)	6	0.0045139
RBBP5(172)-RBBP5(505)	8	0.00381961
RBBP5(174)-RBBP5(209)	4	0.000701982
RBBP5(174)-RBBP5(281)	3	0.00788826
RBBP5(174)-RBBP5(482)	5	2.46497e-08
RBBP5(174)-RBBP5(495)	6	2.60788e-11
RBBP5(174)-RBBP5(500)	11	7.64658e-05
RBBP5(174)-RBBP5(505)	8	3.40346e-05
RBBP5(174)-RBBP5(517)	8	1.26467e-05
RBBP5(174)-WDR5(159)	3	0.00107356
RBBP5(179)-RBBP5(209)	9	6.21012e-08
RBBP5(179)-RBBP5(505)	3	0.00107441
RBBP5(202)-RBBP5(209)	6	0.00140909
RBBP5(202)-RBBP5(474)	5	0.00831174
RBBP5(202)-RBBP5(482)	6	0.000932415
RBBP5(209)-RBBP5(244)	14	2.68319e-06
RBBP5(209)-RBBP5(281)	31	1.29926e-07
RBBP5(244)-RBBP5(500)	12	0.00312342
RBBP5(244)-RBBP5(505)	28	2.63006e-06
RBBP5(244)-WDR5(162)	6	0.000312295
RBBP5(288)-WDR5(159)	3	0.000856149
RBBP5(474)-RBBP5(482)	5	0.00437489
RBBP5(474)-RBBP5(505)	6	0.0018425
RBBP5(474)-WDR5(162)	9	0.0100439
RBBP5(482)-RBBP5(495)	9	2.66661e-06
RBBP5(482)-RBBP5(505)	7	0.00495131
RBBP5(482)-RBBP5(517)	13	0.00301643
RBBP5(482)-WDR5(162)	5	0.000104974
RBBP5(488)-WDR5(159)	4	0.00366575
RBBP5(495)-RBBP5(505)	25	5.87015e-08
RBBP5(495)-WDR5(159)	3	0.000303496
RBBP5(500)-RBBP5(505)	39	0.00858821
RBBP5(500)-RBBP5(517)	8	0.00708778
RBBP5(505)-RBBP5(517)	21	3.86706e-07
RBBP5(505)-WDR5(159)	10	0.00273458
RBBP5(505)-WDR5(70)	17	0.000231553
RBBP5(517)-WDR5(162)	5	0.00630755
WDR5(123)-WDR5(159)	13	2.96565e-07
WDR5(123)-WDR5(162)	7	0.0102959
WDR5(207)-WDR5(227)	6	1.69161e-08
WDR5(207)-WDR5(245)	7	0.0198403
WDR5(227)-WDR5(245)	16	0.000161887
WDR5(38)-WDR5(331)	6	0.00887449
WDR5(46)-WDR5(67)	21	1.00674e-05
WDR5(81)-WDR5(120)	11	0.000215583

## Sheet: M1WRA
M1WAR+DSS	Peptide numbers	Score
ASH2L(109)-ASH2L(122)	2	0.000611234
ASH2L(109)-ASH2L(207)	6	2.2329e-05
ASH2L(122)-ASH2L(135)	35	2.48855e-05
ASH2L(122)-RBBP5(174)	7	1.11501e-09
ASH2L(122)-RBBP5(244)	14	1.50864e-05
ASH2L(131)-RBBP5(244)	2	7.64651e-05
ASH2L(135)-ASH2L(299)	3	6.7093e-07
ASH2L(135)-ASH2L(413)	6	0.00158227
ASH2L(135)-MLL1(3873)	5	7.89876e-05
ASH2L(135)-RBBP5(174)	8	1.70128e-08
ASH2L(135)-RBBP5(179)	9	2.42755e-08
ASH2L(135)-RBBP5(244)	25	1.22803e-06
ASH2L(135)-RBBP5(281)	3	8.97457e-07
ASH2L(151)-RBBP5(174)	4	2.75289e-10
ASH2L(151)-RBBP5(244)	8	1.53633e-07
ASH2L(200)-ASH2L(207)	7	0.0026408
ASH2L(207)-ASH2L(244)	4	0.0107312
ASH2L(207)-ASH2L(421)	2	0.00012957
ASH2L(207)-MLL1(192)	3	1.64822e-07
ASH2L(207)-RBBP5(244)	2	0.000189561
ASH2L(299)-ASH2L(311)	15	1.86035e-09
ASH2L(361)-ASH2L(415)	3	3.57229e-06
ASH2L(361)-ASH2L(437)	11	2.26846e-05
ASH2L(361)-ASH2L(440)	7	7.77486e-07
ASH2L(406)-ASH2L(440)	3	0.00962586
ASH2L(413)-ASH2L(421)	5	9.8196e-08
ASH2L(413)-ASH2L(437)	3	0.00331869
ASH2L(415)-ASH2L(421)	7	9.25132e-09
ASH2L(415)-ASH2L(440)	6	1.3777e-05
ASH2L(419)-ASH2L(429)	7	0.000157446
ASH2L(419)-ASH2L(440)	10	0.00061459
ASH2L(419)-RBBP5(174)	3	6.83448e-08
ASH2L(421)-ASH2L(434)	12	4.1503e-08
ASH2L(421)-ASH2L(437)	3	3.8991e-17
ASH2L(421)-ASH2L(440)	5	0.00225259
ASH2L(429)-ASH2L(437)	7	2.70444e-07
ASH2L(434)-ASH2L(440)	12	5.55998e-07
ASH2L(434)-MLL1(3873)	6	0.00170147
ASH2L(440)-ASH2L(461)	11	5.46711e-10
ASH2L(67)-ASH2L(101)	3	4.92159e-18
ASH2L(67)-ASH2L(151)	5	0.00254266
ASH2L(67)-ASH2L(207)	9	1.37374e-11
ASH2L(67)-ASH2L(299)	9	1.16627e-06
ASH2L(67)-ASH2L(413)	7	2.2012e-05
ASH2L(67)-ASH2L(440)	3	1.43728e-10
ASH2L(67)-MLL1(3828)	3	1.99749e-14
ASH2L(67)-MLL1(3873)	5	2.65946e-12
ASH2L(67)-MLL1(3924)	3	4.61486e-08
ASH2L(67)-RBBP5(202)	3	1.78856e-06
ASH2L(67)-RBBP5(244)	22	9.39339e-13
ASH2L(67)-RBBP5(281)	6	3.54393e-11
ASH2L(72)-ASH2L(135)	12	0.00165797
ASH2L(72)-ASH2L(207)	3	0.00021839
ASH2L(94)-ASH2L(101)	6	2.09189e-09
ASH2L(94)-ASH2L(109)	4	0.00861481
ASH2L(94)-ASH2L(143)	9	2.41766e-05
ASH2L(94)-ASH2L(151)	21	2.97184e-08
ASH2L(99)-ASH2L(122)	13	3.78024e-05
MLL1(3772)-MLL1(3870)	6	2.79322e-07
MLL1(3772)-MLL1(3873)	3	1.65312e-09
MLL1(3784)-MLL1(3828)	3	1.13661e-10
MLL1(3784)-MLL1(3873)	3	0.0188042
MLL1(3784)-RBBP5(505)	12	3.41091e-08
MLL1(3784)-WDR5(109)	8	2.06124e-06
MLL1(3804)-MLL1(3828)	7	1.06047e-06
MLL1(3828)-MLL1(3846)	20	1.1145e-06
MLL1(3828)-MLL1(3878)	3	8.08794e-05
MLL1(3828)-RBBP5(209)	3	3.10339e-07
MLL1(3828)-RBBP5(288)	8	0.000868964
MLL1(3870)-MLL1(3878)	25	1.84793e-09
MLL1(3870)-MLL1(3924)	11	3.51383e-06
MLL1(3873)-RBBP5(174)	5	6.27565e-15
MLL1(3873)-RBBP5(288)	4	3.59559e-06
RBBP5(112)-RBBP5(122)	4	5.27092e-06
RBBP5(122)-RBBP5(141)	20	6.46113e-06
RBBP5(122)-RBBP5(179)	36	3.21833e-16
RBBP5(129)-RBBP5(172)	49	7.1467e-10
RBBP5(172)-RBBP5(179)	4	0.00912293
RBBP5(172)-RBBP5(482)	7	7.88059e-06
RBBP5(172)-RBBP5(505)	8	0.00280442
RBBP5(174)-RBBP5(209)	3	3.32707e-05
RBBP5(174)-RBBP5(482)	5	2.60986e-07
RBBP5(174)-RBBP5(495)	8	4.08598e-16
RBBP5(174)-RBBP5(500)	14	5.18202e-07
RBBP5(174)-RBBP5(505)	7	2.40465e-13
RBBP5(174)-RBBP5(517)	11	2.4504e-10
RBBP5(174)-WDR5(159)	3	5.55902e-12
RBBP5(179)-RBBP5(209)	9	2.77868e-15
RBBP5(179)-RBBP5(505)	4	3.44873e-06
RBBP5(202)-RBBP5(209)	7	3.2505e-06
RBBP5(202)-RBBP5(474)	7	0.000288459
RBBP5(202)-RBBP5(482)	6	4.20719e-07
RBBP5(209)-RBBP5(244)	10	7.52816e-10
RBBP5(209)-RBBP5(281)	22	1.91873e-09
RBBP5(244)-RBBP5(500)	10	0.000168531
RBBP5(244)-RBBP5(505)	24	6.15879e-08
RBBP5(244)-WDR5(162)	6	3.24104e-05
RBBP5(288)-WDR5(159)	3	2.49655e-06
RBBP5(474)-RBBP5(482)	7	1.67549e-06
RBBP5(474)-RBBP5(505)	7	0.000700644
RBBP5(474)-WDR5(162)	7	2.56793e-05
RBBP5(482)-RBBP5(495)	4	9.53301e-05
RBBP5(482)-RBBP5(505)	8	0.00430236
RBBP5(482)-RBBP5(517)	12	0.00331142
RBBP5(482)-WDR5(162)	7	2.52643e-06
RBBP5(488)-WDR5(159)	3	0.0197245
RBBP5(495)-RBBP5(505)	22	2.37712e-14
RBBP5(495)-WDR5(159)	3	0.000142115
RBBP5(500)-RBBP5(505)	36	1.16845e-08
RBBP5(500)-RBBP5(517)	6	1.49782e-06
RBBP5(505)-RBBP5(517)	23	1.632e-13
RBBP5(505)-WDR5(159)	8	0.0010082
RBBP5(505)-WDR5(70)	7	0.000151154
RBBP5(517)-WDR5(162)	3	2.59399e-07
WDR5(123)-WDR5(159)	31	1.54502e-11
WDR5(123)-WDR5(162)	8	0.00235727
WDR5(207)-WDR5(227)	7	1.84231e-12
WDR5(207)-WDR5(245)	9	0.00825137
WDR5(227)-WDR5(245)	21	3.32176e-07
WDR5(38)-WDR5(331)	6	0.000447498
WDR5(46)-WDR5(67)	20	4.99564e-09
WDR5(81)-WDR5(120)	13	1.55064e-09
