# Supplementary material for: DPY30 acts as an ASH2L-specific stabilizer to stimulate the enzyme activity of MLL family methyltransferases on different substrates
Source: iScience. 2022 Aug 16;25(9):104948. doi: 10.1016/j.isci.2022.104948 (PMC9440282; doi:10.1016/j.isci.2022.104948)
Supplement: Data S2. The complete list of the crosslinked peptides identified in the M1WRA + NCP and M1WRAD + NCP samples, related to Figure 6 and Table S3 [file mmc3.xlsx]

## Sheet: M1WRAD+NCP
M1WARD+NCP+DSS	Peptide number	Score
ASH2L(109)-ASH2L(122)	3	0.00450573		The identified crosslinked peptides in M1WRAD-NCP
ASH2L(109)-ASH2L(419)	5	0.0074219			148
ASH2L(109)-DPY30(45)	3	0.000244794		intra M1WRAD	87
ASH2L(122)-ASH2L(135)	21	0.00079157		intra NCP	41
ASH2L(135)-DPY30(40)	3	0.016745		inter M1WRAD-NCP	20
ASH2L(135)-H3(27)	6	0.00171842
ASH2L(135)-RBBP5(174)	5	0.000368851
ASH2L(135)-RBBP5(244)	15	0.00292436
ASH2L(151)-ASH2L(419)	7	0.000716819
ASH2L(151)-RBBP5(244)	9	0.000286894
ASH2L(200)-ASH2L(207)	8	0.0142303
ASH2L(207)-ASH2L(421)	4	1.74736e-05
ASH2L(207)-DPY30(35)	10	0.000931037
ASH2L(207)-DPY30(45)	10	0.000214105
ASH2L(207)-DPY30(90)	3	2.75966e-06
ASH2L(218)-ASH2L(419)	8	0.000131329
ASH2L(218)-H3(18)	3	0.0157153
ASH2L(272)-ASH2L(419)	5	0.00639445
ASH2L(299)-ASH2L(311)	15	4.34535e-06
ASH2L(361)-ASH2L(437)	7	0.00164911
ASH2L(361)-ASH2L(440)	3	0.000470027
ASH2L(419)-H3(23)	42	0.000496232
ASH2L(419)-H3(27)	15	9.871e-06
ASH2L(419)-RBBP5(174)	3	0.00145521
ASH2L(421)-H3(14)	3	6.83678e-05
ASH2L(434)-DPY30(35)	7	0.0106738
ASH2L(434)-H3(14)	19	5.24499e-05
ASH2L(440)-DPY30(40)	13	6.42394e-05
ASH2L(461)-DPY30(35)	4	0.00753614
ASH2L(67)-ASH2L(131)	4	2.39409e-05
ASH2L(67)-ASH2L(135)	8	0.0052484
ASH2L(67)-ASH2L(207)	6	1.18584e-10
ASH2L(67)-ASH2L(218)	5	7.18549e-05
ASH2L(67)-ASH2L(94)	6	0.000388803
ASH2L(67)-ASH2L(99)	5	0.000842554
ASH2L(67)-DPY30(40)	3	0.0136206
ASH2L(67)-DPY30(90)	6	0.00983222
ASH2L(67)-DPY30(92)	4	0.00145502
ASH2L(67)-H3(18)	3	0.00323847
ASH2L(67)-H3(27)	5	2.33499e-06
ASH2L(67)-MLL1(3828)	4	5.28013e-10
ASH2L(67)-MLL1(3873)	7	5.54782e-06
ASH2L(67)-MLL1(3924)	3	0.01087
ASH2L(67)-RBBP5(174)	5	2.64216e-07
ASH2L(67)-RBBP5(244)	17	8.94768e-07
ASH2L(72)-ASH2L(135)	14	0.00576058
ASH2L(94)-ASH2L(151)	22	4.26688e-05
DPY30(35)-DPY30(45)	22	4.65937e-08
DPY30(35)-DPY30(90)	8	8.11148e-08
DPY30(35)-DPY30(92)	19	2.42394e-07
DPY30(40)-DPY30(45)	21	1.25522e-06
DPY30(40)-DPY30(90)	9	0.00027207
DPY30(40)-DPY30(92)	13	2.01739e-05
DPY30(40)-H3(27)	6	9.39616e-06
DPY30(45)-DPY30(90)	6	0.00106801
DPY30(45)-DPY30(92)	30	7.30505e-09
DPY30(45)-RBBP5(244)	5	0.000767434
DPY30(90)-DPY30(92)	12	3.28472e-08
H2A(119)-H3(122)	4	0.00224022
H2A(119)-H3(56)	7	1.48713e-10
H2A(124)-H3(18)	3	0.00148842
H2A(124)-H3(27)	6	6.64254e-07
H2A(36)-H2B(105)	5	0.000140986
H2A(36)-H2B(17)	7	4.24061e-06
H2A(36)-H2B(31)	12	2.17645e-07
H2A(36)-H2B(82)	13	4.98324e-08
H2A(36)-H3(27)	3	1.518e-07
H2A(95)-H2B(105)	32	0.00137455
H2A(95)-H4(12)	6	0.00314303
H2A(95)-H4(59)	5	0.00227202
H2B(1)-H2B(117)	7	1.07768e-06
H2B(1)-H2B(17)	9	0.0155416
H2B(1)-H2B(54)	8	0.000674564
H2B(1)-H3(18)	4	2.83119e-05
H2B(1)-H3(27)	6	0.00132452
H2B(31)-H2B(54)	4	7.68135e-07
H2B(54)-H3(64)	45	0.00116534
H2B(82)-H2B(117)	4	0.00621633
H3(14)-H3(122)	4	0.000136915
H3(14)-H3(18)	30	1.38481e-09
H3(14)-H3(23)	21	0.000291462
H3(14)-H3(27)	17	1.43205e-13
H3(14)-H3(64)	5	0.000895905
H3(18)-H3(27)	23	2.11843e-15
H3(18)-H3(36)	4	0.000447937
H3(18)-H3(56)	4	0.00418056
H3(23)-H3(27)	51	3.66214e-17
H3(27)-H3(56)	4	2.80978e-06
H3(4)-H3(14)	10	0.00108228
H3(4)-H3(18)	8	7.67279e-08
H3(4)-H3(23)	6	8.62107e-05
H3(4)-H3(27)	7	2.24372e-11
H3(4)-H3(64)	3	1.02685e-07
H3(56)-H3(122)	5	0.000141134
H3(56)-H3(64)	13	9.06893e-05
H3(56)-H4(91)	4	5.3345e-07
H3(64)-H3(122)	7	2.66419e-05
H3(64)-H3(79)	6	0.000196416
H4(12)-H4(59)	3	0.0170203
MLL1(192)-H2A(119)	8	1.36863e-06
MLL1(192)-H3(18)	9	1.27585e-06
MLL1(3772)-MLL1(3870)	7	0.000108986
MLL1(3772)-MLL1(3873)	6	0.000259935
MLL1(3804)-MLL1(3828)	5	0.00026358
MLL1(3828)-MLL1(3846)	14	4.37408e-07
MLL1(3870)-MLL1(3878)	23	9.6414e-09
MLL1(3873)-RBBP5(174)	3	2.05889e-09
RBBP5(112)-RBBP5(122)	4	1.57524e-05
RBBP5(122)-RBBP5(179)	32	1.07051e-11
RBBP5(129)-RBBP5(172)	32	1.06865e-07
RBBP5(129)-RBBP5(202)	10	0.000117857
RBBP5(172)-RBBP5(202)	18	0.00146942
RBBP5(172)-RBBP5(482)	3	0.00428044
RBBP5(174)-H2B(1)	5	4.89378e-09
RBBP5(174)-H3(18)	3	6.76164e-09
RBBP5(174)-H4(12)	4	4.37314e-05
RBBP5(174)-RBBP5(482)	3	1.74684e-06
RBBP5(174)-RBBP5(488)	6	0.00011991
RBBP5(174)-RBBP5(495)	7	2.51732e-07
RBBP5(174)-RBBP5(500)	16	0.000219127
RBBP5(174)-RBBP5(505)	11	3.18218e-09
RBBP5(174)-RBBP5(517)	9	4.16204e-06
RBBP5(174)-WDR5(162)	3	8.30878e-05
RBBP5(202)-H3(27)	3	0.0176218
RBBP5(202)-RBBP5(209)	4	0.00113134
RBBP5(202)-RBBP5(482)	7	0.00428411
RBBP5(209)-RBBP5(244)	8	1.07132e-07
RBBP5(209)-RBBP5(281)	14	1.08773e-07
RBBP5(244)-H2B(117)	7	0.00846076
RBBP5(244)-H3(18)	6	0.000400174
RBBP5(244)-H3(4)	6	0.000102177
RBBP5(244)-H4(12)	10	0.000359133
RBBP5(244)-RBBP5(288)	4	9.68322e-07
RBBP5(244)-RBBP5(505)	18	5.27898e-05
RBBP5(244)-WDR5(162)	5	0.000708466
RBBP5(288)-H2B(105)	12	0.00103705
RBBP5(482)-RBBP5(517)	10	5.72478e-06
RBBP5(495)-RBBP5(505)	21	8.78605e-09
RBBP5(495)-WDR5(162)	4	4.35961e-05
RBBP5(500)-RBBP5(505)	31	0.00366392
RBBP5(500)-RBBP5(517)	15	2.10582e-05
RBBP5(502)-RBBP5(517)	16	0.00659249
RBBP5(505)-RBBP5(517)	20	1.26758e-06
WDR5(123)-WDR5(159)	16	1.68082e-08
WDR5(227)-WDR5(245)	13	0.00011595
WDR5(38)-WDR5(331)	11	0.00123956
WDR5(46)-WDR5(67)	17	9.11482e-06
WDR5(81)-WDR5(120)	3	0.00505243

## Sheet: M1WRA+NCP
M1WAR+NCP+DSS	Peptide numbers	Score
ASH2L(122)-ASH2L(135)	12	0.002746		The identified crosslinked peptides in M1WRA-NCP
ASH2L(135)-H3(27)	4	0.0139298			102
ASH2L(135)-RBBP5(174)	9	0.00414586		intra M1WRA	54
ASH2L(135)-RBBP5(244)	19	0.00938894		intra NCP	38
ASH2L(151)-RBBP5(244)	3	0.0101454		inter M1WRA-NCP	10
ASH2L(200)-ASH2L(207)	12	0.00432723
ASH2L(299)-ASH2L(311)	8	6.44846e-05
ASH2L(361)-ASH2L(437)	6	0.00219278
ASH2L(67)-ASH2L(131)	3	0.000590264
ASH2L(67)-ASH2L(135)	9	0.0111302
ASH2L(67)-ASH2L(207)	7	7.63082e-07
ASH2L(67)-ASH2L(218)	6	5.19467e-05
ASH2L(67)-ASH2L(94)	7	0.00456037
ASH2L(67)-ASH2L(99)	5	0.00893388
ASH2L(67)-H3(18)	3	0.00439427
ASH2L(67)-H3(27)	3	2.04336e-07
ASH2L(67)-MLL1(3828)	5	6.51433e-06
ASH2L(67)-MLL1(3873)	5	0.000310496
ASH2L(67)-RBBP5(174)	5	0.000163568
ASH2L(67)-RBBP5(244)	23	0.000166965
ASH2L(72)-ASH2L(135)	6	0.00379466
ASH2L(94)-ASH2L(151)	17	0.000415717
H2A(118)-H3(18)	6	0.000698428
H2A(119)-H3(122)	5	0.000112365
H2A(119)-H3(56)	6	0.000107109
H2A(124)-H3(18)	4	0.00063234
H2A(124)-H3(27)	10	1.29578e-05
H2A(36)-H2B(105)	7	0.00738443
H2A(36)-H2B(17)	6	0.0160675
H2A(36)-H2B(31)	8	0.000284859
H2A(36)-H2B(82)	13	0.000520521
H2A(36)-H3(27)	4	1.59028e-06
H2A(95)-H2B(105)	22	0.00963167
H2A(95)-H2B(117)	5	0.0166947
H2A(95)-H4(12)	5	0.0192881
H2B(1)-H2B(117)	7	0.000752829
H2B(1)-H2B(17)	9	0.00696063
H2B(1)-H3(18)	5	0.008772
H2B(1)-H3(27)	6	0.0149015
H2B(54)-H3(64)	3	0.0157992
H2B(82)-H2B(117)	6	0.0118228
H3(14)-H3(122)	3	0.000973353
H3(14)-H3(18)	31	1.9666e-05
H3(14)-H3(23)	24	0.0126778
H3(14)-H3(27)	23	8.30946e-07
H3(14)-H3(64)	7	0.00208211
H3(18)-H3(27)	20	2.85927e-09
H3(18)-H3(36)	5	0.000476808
H3(18)-H3(56)	6	0.000940742
H3(23)-H3(27)	58	7.29421e-08
H3(27)-H3(56)	3	0.000258207
H3(4)-H3(14)	17	0.00402547
H3(4)-H3(18)	14	2.03217e-05
H3(4)-H3(23)	9	0.00729047
H3(4)-H3(27)	12	2.09237e-07
H3(4)-H3(64)	7	8.41707e-05
H3(56)-H3(122)	5	0.0017734
H3(56)-H3(64)	6	0.000429341
H3(64)-H3(122)	10	0.000137503
H3(64)-H3(79)	7	0.00848436
MLL1(192)-H3(18)	5	0.000657637
MLL1(3772)-MLL1(3870)	5	0.00862806
MLL1(3772)-MLL1(3873)	4	0.000101643
MLL1(3804)-MLL1(3828)	5	0.00191988
MLL1(3828)-MLL1(3846)	23	0.000557433
MLL1(3870)-MLL1(3878)	17	0.00133405
MLL1(3873)-RBBP5(174)	3	2.9485e-05
RBBP5(112)-RBBP5(122)	3	0.000348857
RBBP5(122)-RBBP5(179)	26	1.85428e-07
RBBP5(129)-RBBP5(172)	24	0.000228654
RBBP5(129)-RBBP5(202)	3	0.00247808
RBBP5(172)-RBBP5(202)	16	0.00276413
RBBP5(174)-H2B(1)	4	7.78951e-05
RBBP5(174)-H3(18)	3	1.98696e-06
RBBP5(174)-H4(12)	3	0.00148853
RBBP5(174)-RBBP5(482)	3	0.00153151
RBBP5(174)-RBBP5(495)	9	4.75124e-06
RBBP5(174)-RBBP5(500)	7	0.0010575
RBBP5(174)-RBBP5(505)	10	3.45282e-05
RBBP5(174)-RBBP5(517)	8	0.000394116
RBBP5(174)-WDR5(162)	3	0.00458536
RBBP5(202)-RBBP5(209)	6	0.00294573
RBBP5(202)-RBBP5(482)	8	0.00224911
RBBP5(209)-RBBP5(244)	12	3.11022e-05
RBBP5(209)-RBBP5(281)	6	0.0020213
RBBP5(244)-H3(18)	12	0.000220703
RBBP5(244)-H3(4)	8	0.000664102
RBBP5(244)-H4(12)	10	0.0039219
RBBP5(244)-RBBP5(505)	27	0.000569251
RBBP5(244)-WDR5(162)	7	0.0101547
RBBP5(482)-RBBP5(517)	9	0.00216335
RBBP5(495)-RBBP5(505)	19	9.18429e-07
RBBP5(495)-WDR5(162)	3	0.0158639
RBBP5(500)-RBBP5(505)	39	0.00955793
RBBP5(500)-RBBP5(517)	12	0.0016865
RBBP5(502)-RBBP5(517)	6	0.0184288
RBBP5(505)-RBBP5(517)	21	1.67885e-05
WDR5(123)-WDR5(159)	27	2.02852e-05
WDR5(227)-WDR5(245)	13	0.000386053
WDR5(38)-WDR5(331)	4	0.0108728
WDR5(46)-WDR5(67)	11	0.000598545
WDR5(81)-WDR5(120)	4	0.00118628
